# Supplementary material for: Taxonomy of the Colocasiomyia gigantea species group (Diptera, Drosophilidae), with descriptions of four new species from Yunnan, China
Source: Zookeys. 2014 Apr 30;(406):41–64. doi: 10.3897/zookeys.406.7176 (PMC4023246; doi:10.3897/zookeys.406.7176)
Supplement: XML Treatment for Colocasiomyia longifilamentata [file zookeys.406.7176-treatment1.xml]

<!DOCTYPE tp:taxon-treatment
  PUBLIC "-//TaxonX//DTD Taxonomic Treatment Publishing DTD v0 20100105//EN" "tax-treatment-NSO.dtd">
<tp:taxon-treatment xmlns:tp="http://www.plazi.org/taxpub"><tp:treatment-meta><mixed-citation publication-type="journal"><person-group><name><surname>Li</surname><given-names>Nan-Nan</given-names></name><name><surname>Toda</surname><given-names>Masanori J.</given-names></name><name><surname>Fu</surname><given-names>Zhao</given-names></name><name><surname>Chen</surname><given-names>Ji-Min</given-names></name><name><surname>Li</surname><given-names>Su-Hua</given-names></name><name><surname>Gao</surname><given-names>Jian-Jun</given-names></name></person-group><article-title>Taxonomy of the <italic>Colocasiomyia gigantea</italic> species group (Diptera, Drosophilidae), with descriptions of four new species from Yunnan, China</article-title><source>Zookeys</source><day>30</day><month>4</month><year>2014</year><volume>2014</volume><issue>406</issue><fpage>41</fpage><lpage>64</lpage><pub-id pub-id-type="doi">10.3897/zookeys.406.7176</pub-id></mixed-citation></tp:treatment-meta><tp:nomenclature><tp:taxon-name>
                            <tp:taxon-name-part taxon-name-part-type="genus">Colocasiomyia</tp:taxon-name-part>
                            <tp:taxon-name-part taxon-name-part-type="species">longifilamentata</tp:taxon-name-part>
                            <object-id xmlns:xlink="http://www.w3.org/1999/xlink" content-type="zoobank" xlink:type="simple">http://zoobank.org/67051239-8955-4D5D-A7CE-9B575A4270A9</object-id>
                            <object-id xmlns:xlink="http://www.w3.org/1999/xlink" xlink:type="simple">http://species-id.net/wiki/Colocasiomyia_longifilamentata</object-id>
                        </tp:taxon-name><tp:taxon-authority>Li &amp; Gao</tp:taxon-authority><tp:taxon-status xmlns:xlink="http://www.w3.org/1999/xlink" xlink:type="simple">sp. n.</tp:taxon-status><xref ref-type="fig" rid="F2">Figs 5</xref><xref ref-type="fig" rid="F2">, 12</xref><xref ref-type="fig" rid="F2">, 19</xref><xref ref-type="fig" rid="F3">, 23–28</xref></tp:nomenclature><tp:treatment-sec sec-type="Type material"><title>Type material.</title><p>Holotype ♂ (No. 000068): CHINA: Baihualing, Longyang, Baoshan, Yunnan, 1500 m (<named-content xmlns:xlink="http://www.w3.org/1999/xlink" content-type="dwc:verbatimCoordinates" xlink:type="simple">25°17.19'N, 98°47.65'E</named-content>), <italic>ex</italic> <italic><tp:taxon-name>Rhaphidophora decursiva</tp:taxon-name></italic> inflorescence at Stage III (the male phase: stamens appearing on the surface of spadix and dehiscing to release pollen), 16.vi.2011, JJ Gao (KIZ).</p><p>Paratypes: same data as holotype (7♂, 1♀: Nos 000069–78, 290, 291, 293); same but 16–17.vi.2011 (3♂, 1♀: Nos 000349, 350, 1133, 1134); same but 12.vii.2011 (1♂: No. 000168); same but 14.vii.2011 (1♂: No. 000353); same but from laboratory rearing of eggs in infructescences of <italic><tp:taxon-name>Rhaphidophora decursiva</tp:taxon-name></italic> collected on 16.vi.2011, JJ Gao (4♂, 1♀: Nos 001597, 98, 1631–33); from laboratory rearing of eggs in infructescences of <italic><tp:taxon-name>Rhaphidophora decursiva</tp:taxon-name></italic> collected from Yixiang, Simao, Pu’er, Yunnan, 1250 m (<named-content xmlns:xlink="http://www.w3.org/1999/xlink" content-type="dwc:verbatimCoordinates" xlink:type="simple">22°41.19'N, 101°7.77'E</named-content>), on 12–13.xii.2012, JJ Gao and Z Fu (5♂, 5♀: Nos 001523, 26, 27–29, 31–33, 76, 77) (KIZ, SEHU).</p></tp:treatment-sec><tp:treatment-sec sec-type="Description"><title>Description.</title><p><bold>Adult male.</bold> Head: Supracervical setae 12–15 per side. Dorsomedial arm of tentorial apodeme approximately 1/2 as long as dorsolateral arm. Eye red, somewhat roundish, with very sparse interfacetal setulae. Frontal vitta mat, black. First flagellomere not concave on inner margin. Facial carina trapeziform, medially wider than twice width of first flagellomere, as long as pedicel and first flagellomere combined. Palpus convex on ventrodistal portion. Cibarial posterior sensilla minute, 2 or 3 per side (<xref ref-type="fig" rid="F3">Fig. 23</xref>). Labellum with 22 pseudotracheae per side.</p><p>Thorax: Scutum and scutellum glossy, blackish brown to black; thoracic pleura glossy, blackish brown. Acrostichal setulae in 6 rows.</p><p>Wing: Veins yellow. Halter grayish brown except for grayish yellow stalk.</p><p>Legs: Foreleg second tarsomere with 8–11 pegs (<xref ref-type="fig" rid="F2">Figs 5</xref>, <xref ref-type="fig" rid="F2">12</xref>). Foreleg coxa large, with approximately 8 long setae on underside near attachment to trochanter. Small preapical dorsal setae present only on tibiae of hindlegs.</p><p>Abdomen: Tergites glossy, entirely blackish brown; II to VI+VII each bearing setulae and setae in approximately 3–4 transverse rows; setae of posteriormost row largest. Sternites pale brown to brown; VI posteriorly not bilobed.</p><!--PageBreak--><p>Terminalia (<xref ref-type="fig" rid="F3">Figs 24–27</xref>): Epandrium pubescent except for anterior margin, antero- and postero-ventral portion and large apodeme lobe, with 6–7 setae per side near posterior margin; anteroventral portion of epandrium curved inward, apically articulated to lateral arm of hypandrium; posteroventral lobe well developed, narrowly prolonged, scabbard-like, apically with a large peg, latero-ventrally with 12–13 short to moderate setae, dorso-subbasally with 2 very long, apically diverged setae extending almost beyond its tip, and 2 shorter ones (<xref ref-type="fig" rid="F3">Fig. 24</xref>). Cercus crescent, pubescent on dorsal 2/3, with approximately 31 long setae, including 3 distinctly longer ones: 2 on ventral apex and 1 on subventral portion (<xref ref-type="fig" rid="F3">Fig. 24</xref>). Membrane between epandrium and cercus pubescent dorsally to laterally. Surstylus entirely narrow, downward elongated, with only trichoid setae: 2 long at apex, 1 long on submedial inner surface, and 2 small setulae on subapi<!--PageBreak-->cal outer surface (<xref ref-type="fig" rid="F3">Figs 24</xref>, <xref ref-type="fig" rid="F3">25</xref>). Median piece of 10th sternite somewhat anchor-shaped in posterior view, medially forming longitudinal ridge, laterally with broad flank. Paramere somewhat blade-like in lateral view, apically with 5 minute sensilla along edge (<xref ref-type="fig" rid="F3">Figs 26</xref>, <xref ref-type="fig" rid="F3">27</xref>). Aedeagus nearly entirely separated into a pair of lateral lobes ventrally connected by subbasally to subapically densely pubescent membrane, slightly curved ventrad subapically, somewhat pointed apically; apodeme proceeding nearly along aedeagal axis, shorter than aedeagus, but longer than its 1/2; aedeagal basal processes connecting dorsobasal corners of aedeagus and lateral arms of hypandrium (<xref ref-type="fig" rid="F3">Fig. 26</xref>).</p><p>Measurements (holotype / range in 6♂ paratypes, in mm): BL (straight distance from anterior edge of pedicel to tip of abdomen) = 2.76 / 2.45–2.75, ThL (medial distance from anterior notal margin to apex of scutellum) = 1.29 / 1.17–1.37, WL (distance from humeral cross vein to wing apex) = 2.49 / 2.31–2.74, WW (maximum wing width) = 1.08 / 0.96–1.07.</p><p>Indices (holotype / range in 6♂ paratypes): FW/HW (frontal width / head width) = 0.55 / 0.55−0.57, ch/o (maximum width of gena / maximum diameter of eye) = 0.52 / 0.44−0.63, prorb (proclinate orbital seta / posterior reclinate orbital seta in length) = 1.55 / 1.34–1.67, rcorb (anterior reclinate orbital seta / posterior reclinate orbital seta in length) = 0.49 / 0.38–0.56, orbito (distance between proclinate and posterior reclinate orbital setae / distance between inner vertical and posterior reclinate orbital setae) = 0.71 / 0.70−0.83, vb (subvibrissal seta / vibrissa in length) = 0.33 / 0.24–0.39, dcl (anterior dorsocentral seta / posterior dorsocentral seta in length) = 0.51 / 0.53–0.68, presctl (prescutellar seta / posterior dorsocentral seta in length) = 0.46 / 0.45–0.54, sctl (basal scutellar seta / apical scutellar seta in length) = 0.71 / 0.63–0.74, sterno (anterior katepisternal seta / posterior katepisternal seta in length) = 0.72 / 0.68–0.80, mid katepisternal seta indistinguishable from the other fine setae, dcp (distance between ipsilateral dorsocentral setae / distance between anterior dorsocentral setae) = 1.07 / 0.85−1.31, sctlp (distance between ipsilateral scutellar setae / distance between apical scutellar setae) = 1.10 / 0.94−1.39, C (2nd costal section between subcostal break and R<sub>2+3</sub> / 3rd costal section between R<sub>2+3</sub> and R<sub>4+5</sub>) = 2.56 / 2.28−2.75, 4c (3rd costal section between R<sub>2+3</sub> and R<sub>4+5</sub> / M<sub>1</sub> between r-m and dm-cu) = 0.81 / 0.76−0.98, 4v (M<sub>1</sub> between dm-cu and wing margin / M<sub>1</sub> between r-m and dm-cu) = 1.44 / 1.37−1.70, 5× (CuA<sub>1</sub> between dm-cu and wing margin / dm-cu between M<sub>1</sub> and CuA<sub>1</sub>) = 0.88 / 0.75−0.82, ac (3rd costal section between R<sub>2+3</sub> and R<sub>4+5</sub> / distance between distal ends of R<sub>4+5</sub> and M<sub>1</sub>) = 3.44 /2.81–4.13, M (CuA<sub>1</sub> between dm-cu and wing margin / M<sub>1</sub> between r-m and dm-cu) = 0.16 / 0.14–0.19, C3F (length of heavy setation in 3rd costal section / length of 3rd costal section) = 0.79 / 0.74–0.83.</p><p><bold>Female.</bold> Head, thorax, wing and legs as in male.</p><p>Terminalia: Tergite VII mid-dorsally not constricted; VIII entirely pubescent, with 5 setae in transverse (against body axis) row on discolored posteroventral portion. Oviscapt distally narrowing; distal narrow portion as long as proximal, broad portion, with approximately 15, 6 and 3 trichoid ovisensilla per side on ventral, dorsal and apical margins, respectively, and a tiny, peg-like ovisensillum near dorsosubapical margin (<xref ref-type="fig" rid="F3">Fig. 28</xref>).</p><!--PageBreak--><p>Measurements (range in 5♀ paratypes, in mm): BL = 2.66–3.30, ThL = 1.33–1.47, WL = 2.40–2.90, WW = 1.03–1.21.</p><p>Indices (range in 5♀ paratypes): FW/HW = 0.55−0.60, ch/o = 0.51−0.59, prorb = 1.35–1.56, rcorb = 0.42−0.78, orbito = 0.65−0.80, vb = 0.28−0.39 (4♀), dcl = 0.46−0.63, presctl = 0.45–0.56, sctl = 0.65−0.74 (4♀), sterno = 0.44−0.77, dcp = 0.92−1.00, sctlp = 1.04−1.20, C = 2.21−2.68, 4c = 0.79−0.90, 4v = 1.44−1.53, 5x = 0.68−0.97, ac = 2.73−3.59, M = 0.17–0.19, C3F = 0.78–0.86.</p><!--PageBreak--></tp:treatment-sec><tp:treatment-sec sec-type="Egg"><title>Egg.</title><p>Filaments 2, approximately 1.8–2.4 times as long as length of egg body.</p></tp:treatment-sec><tp:treatment-sec sec-type="Etymology"><title>Etymology.</title><p>The specific name “<italic>longifilamentata</italic>” refers to the long filaments of egg.</p></tp:treatment-sec><tp:treatment-sec sec-type="Distribution"><title>Distribution.</title><p>China (Yunnan).</p></tp:treatment-sec><tp:treatment-sec sec-type="Remarks"><title>Remarks.</title><p>Although this species closely resembles <italic><tp:taxon-name>Colocasiomyia rhaphidophorae</tp:taxon-name></italic> in the external morphology and structures of male and female terminalia, it can be easily distinguished from the latter by the epandrium having several setae on the dorsal to lateral portion (<xref ref-type="fig" rid="F3">Fig. 24</xref>) (<italic><tp:taxon-name>Colocasiomyia rhaphidophorae</tp:taxon-name></italic> lacking setae there).</p></tp:treatment-sec><tp:treatment-sec><!--Section generated to contain objects referenced in tp:taxon-treatment.--><fig id="F2" position="float" orientation="portrait"><label>Figures 2–22.</label><caption><p>SEM photographs showing leg and oviscapt fine structures in the <italic><tp:taxon-name>Colocasiomyia gigantea</tp:taxon-name></italic> species group. Foreleg tarsomeres I and II (<bold>2–8</bold>), pegs on foreleg tarsomere II (<bold>9–15</bold>) and warts on basal part of lateral lobe or basal membrane of oviscapt (<bold>16–22</bold>) of <italic><tp:taxon-name>Colocasiomyia gigantea</tp:taxon-name></italic> (<bold>2, 9, 16</bold>), <italic><tp:taxon-name>Colocasiomyia scindapsae</tp:taxon-name></italic> (<bold>3, 10, 17</bold>), <italic><tp:taxon-name>Colocasiomyia rhaphidophorae</tp:taxon-name></italic> (<bold>4, 11, 18</bold>), <italic><tp:taxon-name>Colocasiomyia longifilamentata</tp:taxon-name></italic> sp. n. (<bold>5, 12, 19</bold>), <italic><tp:taxon-name>Colocasiomyia longivalva</tp:taxon-name></italic> sp. n. (<bold>6, 13, 20</bold>), <italic><tp:taxon-name>Colocasiomyia hailini</tp:taxon-name></italic> sp. n. (<bold>7, 14, 21</bold>) and <italic><tp:taxon-name>Colocasiomyia yini</tp:taxon-name></italic> sp. n. (<bold>8, 15, 22</bold>). Scale line = 0.1 mm in 2–8, 0.05 mm in <bold>9–15.</bold> Figures <bold>16–22</bold> are in the same magnification, with the width corresponding to 30 µm.</p></caption><graphic xmlns:xlink="http://www.w3.org/1999/xlink" xlink:href="zookeys-406-041-g002.jpg" position="float" orientation="portrait" xlink:type="simple"/></fig><fig id="F3" position="float" orientation="portrait"><label>Figures 23–28.</label><caption><p><italic><tp:taxon-name>Colocasiomyia longifilamentata</tp:taxon-name></italic> Li &amp; Gao, sp. n. Adult male and female (paratypes) from Baihualing, Yunnan, China: <bold>23</bold> Cibarium and clypeus (dorsal view) <bold>24</bold> periphallic organs (posterolateral view) <bold>25</bold> apical part of surstylus <bold>26</bold> phallic organs (lateral view) <bold>27</bold> hypandrium and parameres (ventral view) <bold>28</bold> oviscapt (lateral view). Abbreviations: aed = aedeagus, aed a = aedeagal apodeme, a s = anterior sensilla, cerc = cercus, cly = clypeus, epand = epandrium, epand a = epandrial apodeme, hypd = hypandrium, m s = medial sensilla, ps = posterior sensilla, pm = paramere, s c = sensilla campaniformia, sur = surstylus. Scale lines = 0.1 mm.</p></caption><graphic xmlns:xlink="http://www.w3.org/1999/xlink" xlink:href="zookeys-406-041-g003.jpg" position="float" orientation="portrait" xlink:type="simple"/></fig></tp:treatment-sec></tp:taxon-treatment>
