# Supplementary material for: Taxonomy of the Colocasiomyia gigantea species group (Diptera, Drosophilidae), with descriptions of four new species from Yunnan, China
Source: Zookeys. 2014 Apr 30;(406):41–64. doi: 10.3897/zookeys.406.7176 (PMC4023246; doi:10.3897/zookeys.406.7176)
Supplement: XML Treatment for Colocasiomyia hailini [file zookeys.406.7176-treatment3.xml]

<!DOCTYPE tp:taxon-treatment
  PUBLIC "-//TaxonX//DTD Taxonomic Treatment Publishing DTD v0 20100105//EN" "tax-treatment-NSO.dtd">
<tp:taxon-treatment xmlns:tp="http://www.plazi.org/taxpub"><tp:treatment-meta><mixed-citation publication-type="journal"><person-group><name><surname>Li</surname><given-names>Nan-Nan</given-names></name><name><surname>Toda</surname><given-names>Masanori J.</given-names></name><name><surname>Fu</surname><given-names>Zhao</given-names></name><name><surname>Chen</surname><given-names>Ji-Min</given-names></name><name><surname>Li</surname><given-names>Su-Hua</given-names></name><name><surname>Gao</surname><given-names>Jian-Jun</given-names></name></person-group><article-title>Taxonomy of the <italic>Colocasiomyia gigantea</italic> species group (Diptera, Drosophilidae), with descriptions of four new species from Yunnan, China</article-title><source>Zookeys</source><day>30</day><month>4</month><year>2014</year><volume>2014</volume><issue>406</issue><fpage>41</fpage><lpage>64</lpage><pub-id pub-id-type="doi">10.3897/zookeys.406.7176</pub-id></mixed-citation></tp:treatment-meta><tp:nomenclature><tp:taxon-name>
                            <tp:taxon-name-part taxon-name-part-type="genus">Colocasiomyia</tp:taxon-name-part>
                            <tp:taxon-name-part taxon-name-part-type="species">hailini</tp:taxon-name-part>
                            <object-id xmlns:xlink="http://www.w3.org/1999/xlink" content-type="zoobank" xlink:type="simple">http://zoobank.org/8F467F73-9310-499B-875B-AB023BCD6992</object-id>
                            <object-id xmlns:xlink="http://www.w3.org/1999/xlink" xlink:type="simple">http://species-id.net/wiki/Colocasiomyia_hailini</object-id>
                        </tp:taxon-name><tp:taxon-authority>Li &amp; Gao</tp:taxon-authority><tp:taxon-status xmlns:xlink="http://www.w3.org/1999/xlink" xlink:type="simple">sp. n.</tp:taxon-status><xref ref-type="fig" rid="F2">Figs 7</xref><xref ref-type="fig" rid="F2">, 14</xref><xref ref-type="fig" rid="F2">, 21</xref><xref ref-type="fig" rid="F5">, 37–43</xref></tp:nomenclature><tp:treatment-sec sec-type="Type material"><title>Type material.</title><p>Holotype ♂ (No. 001641): CHINA: Baihualing, Longyang, Baoshan, Yunnan, 1500 m (<named-content xmlns:xlink="http://www.w3.org/1999/xlink" content-type="dwc:verbatimCoordinates" xlink:type="simple">25°17.27'N, 98°48.7'E</named-content>), <italic>ex</italic> <italic><tp:taxon-name>Rhaphidophora decursiva</tp:taxon-name></italic> inflorescence at Stage III, 29.vi.2006, JT Yin (KIZ).</p><p>Paratypes: same data as holotype (11♂, 27♀: Nos 001634–40, 42–49, 51–73); same but (<named-content xmlns:xlink="http://www.w3.org/1999/xlink" content-type="dwc:verbatimCoordinates" xlink:type="simple">25°17.19'N, 98°47.65'E</named-content>) (2♂, 2♀: Nos 001674, 75, 1135, 1136), 19.vi.2011, JJ Gao; same but (<named-content xmlns:xlink="http://www.w3.org/1999/xlink" content-type="dwc:verbatimCoordinates" xlink:type="simple">25°17.19'N, 98°47.65'E</named-content>) (4♂: Nos 000355–58), 12–15.vii.2011, JJ Gao; same but (<named-content xmlns:xlink="http://www.w3.org/1999/xlink" content-type="dwc:verbatimCoordinates" xlink:type="simple">25°17.19'N, 98°47.65'E</named-content>) (2♂, 2♀: Nos 001298–301), from laboratory rearing of eggs in infructescences of <italic><tp:taxon-name>Rhaphidophora decursiva</tp:taxon-name></italic> collected on 3–9.viii.2012, JJ Gao, Z Fu, NN Li, JM Chen and SS Li; Yixiang, Simao, Pu’er, Yunnan (<named-content xmlns:xlink="http://www.w3.org/1999/xlink" content-type="dwc:verbatimCoordinates" xlink:type="simple">22°41.19'N, 101°7.77'E</named-content>) (2♂, 1♀: Nos 001448, 50, 1517), from laboratory rearing of eggs in infructescences of <italic><tp:taxon-name>Rhaphidophora decursiva</tp:taxon-name></italic> collected on 12–13.xii.2012, JJ Gao and Z Fu (KIZ, SEHU).</p></tp:treatment-sec><tp:treatment-sec sec-type="Description"><title>Description.</title><p><bold>Adult male.</bold> Head: Supracervical setae approximately 7 per side. Dorsomedial arm of tentorial apodeme 1/3 as long as dorsolateral arm. Eye red, somewhat roundish, with very sparse interfacetal setulae. Frontal vitta mat black. First flagellomere concave on inner margin. Facial carina trapeziform, medially wider than twice width of first flagellomere, as long as pedicel and first flagellomere combined. Palpus convex on ventrodistal portion. Cibarial posterior sensilla minute, 1 per side (<xref ref-type="fig" rid="F5">Fig. 37</xref>). Labellum with 11 pseudotracheae per side.</p><p>Thorax: Scutum and scutellum glossy, blackish brown to black; thoracic pleura glossy, blackish brown. Acrostichal setulae in 4 rows.</p><p>Wing: Veins yellow. Halter grayish brown except for grayish yellow stalk.</p><p>Legs: Foreleg second tarsomere with 6 pegs (<xref ref-type="fig" rid="F2">Figs 7</xref>, <xref ref-type="fig" rid="F2">14</xref>). Foreleg coxa large, with approximately 15 long setae on underside near attachment to trochanter. Small preapical dorsal setae present only on tibiae of hindlegs.</p><p>Abdomen: Tergites glossy, entirely dark brown; II to VI+VII each bearing setulae and setae in approximately 3 transverse rows; setae of posteriormost row largest. Sternites pale brown to brown; VI posteriorly not bilobed.</p><p>Terminalia (<xref ref-type="fig" rid="F5">Figs 38–42</xref>): Epandrium pubescent dorsomedially only, with 6 setae per side near posterior margin, 15–16 setae per side on ventral portion and 23–24 setae as thick as upper cercal ones along ventral margin of ventral lobe; apodeme well developed into distally tapering, triangular extension strongly projected anteriad, twice as long as epandrial width, broadly sclerotized along dorsal and ventral margins (<xref ref-type="fig" rid="F5">Fig. 38</xref>); anteroventral portion of epandrium curved inward, apically articulated to lateral arm of hypandrium. Surstylus broad, basally narrowly fused to basal corner of epandrial ventral lobe, dorsally broadly sclerotized, with 1 short, trichoid seta on upper medial portion of outer surface and 3 large, peg-like prensisetae on distal margin; lowest prensiseta nearly as long as width of surstylus, curved inwards and slightly downwards, especially in distal <!--PageBreak-->1/3, narrowly edged by caudoventral portion of surstylus only along its basal portion (<xref ref-type="fig" rid="F5">Figs 38</xref>, <xref ref-type="fig" rid="F5">39</xref>). Cercus semilunar, narrower than 1/2 its (dorsoventral) height, pubescent on dorsal 2/3, with approximately 48 setae (including prominent one twice as long as others) all over and approximately 45 setulae on caudoventral, inner margin; ventral slightly incurved lobe 1/3–1/4 of cercal height (<xref ref-type="fig" rid="F5">Fig. 38</xref>). Membrane between epandrium and cercus pubescent dorsally to laterally. Median piece of 10th sternite cordiform in posterior view, moderately sclerotized; lateral piece somewhat cuneiform, narrowing anteriad, connected to inner, basal corner of epandrial ventral lobe with membranous tissue. Hypandrium long, narrow, plate-like, anteriorly widened (<xref ref-type="fig" rid="F5">Fig. 42</xref>). Parameres somewhat semilunar in ventral view, basally fused to each other, apically with 5 or 6 minute sensilla in small medioapical patch (<xref ref-type="fig" rid="F5">Figs 40</xref>, <xref ref-type="fig" rid="F5">42</xref>). Aedeagus nearly entirely separated into a pair of lateral lobes, nearly straight, apically trilobed; lobes curved ventrad and connected with each other by tendon-like membranous structures (<xref ref-type="fig" rid="F5">Figs 40</xref>, <xref ref-type="fig" rid="F5">41</xref>); apodeme rod-like, arched in lateral view, longer than aedeagus (<xref ref-type="fig" rid="F5">Fig. 40</xref>).</p><p>Measurements (holotype / range in 10♂ paratypes, in mm): BL = 2.01 / 1.85−2.14, ThL = 0.86 / 0.76−0.94, WL = 1.79 / 1.59−1.89, WW = 0.79 / 0.72−0.85.</p><p>Indices (holotype / range in 10♂ paratypes): FW/HW = 0.54 / 0.53−0.56, ch/o = 0.48 / 0.46−0.55, prorb = broken / 1.08 (1♂), rcorb = 0.61 / 0.56−0.59 (6♂), orbito = 0.86 / 0.63−0.85, vb = 0.31 / 0.30−0.36, dcl = 0.52 / 0.54−0.62 (6♂), presctl = 0.38 / 0.30−0.39 (9♂), sctl = 0.75 / 0.59−0.77 (9♂), sterno = 0.75 / 0.72−0.94, mid katepisternal seta indistinguishable from other fine setae, dcp = 0.92 / 0.82−1.02, sctlp = 1.00 / 0.92−1.12, C = 1.90 / 1.72−2.12, 4c = 1.18 / 0.89−1.21, 4v = 1.79 / 1.28−1.75, 5x = 1.15 / 0.94−1.17, ac = 3.56 /3.04−3.59, M = 0.19 / 0.19−0.21, C3F = 0.48 / 0.35−0.53.</p><p><bold>Female.</bold> Head, thorax, wing and legs as in male.</p><p>Terminalia: Tergite VII mid-dorsally not constricted; VIII pubescent nearly entirely, with 4–5 setae in a longitudinal row on unpubescent, discolored, posteroventral portion. Oviscapt distal elongation constricted dorsally at basal 1/3, apically somewhat truncate, with 6, 9 and 3 trichoid ovisensilla per side on distal 1/3 of dorsal margin, entire ventral margin, and at apex, respectively (<xref ref-type="fig" rid="F5">Fig. 43</xref>).</p><p>Measurements (range in 10♀ paratypes, in mm): BL = 2.43−2.95, ThL = 0.89−1.22, WL = 1.90−2.48, WW = 0.85−1.07.</p><p>Indices (range in 10♀ paratypes): FW/HW = 0.55−0.59, ch/o = 0.50−0.62, prorb broken, rcorb = 0.40−0.52 (3♀), orbito = 0.68−0.91, vb = 0.29−0.35, dcl = 0.43−0.57 (6♀), presctl = 0.29−0.37 (7♀), sctl = 0.69−0.77 (9♀), sterno = 0.74−0.91, dcp = 0.90−1.09, sctlp = 1.00−1.12, C = 1.83−2.23, 4c = 1.00−1.14, 4v = 1.50−1.86, 5x = 0.87−1.19, ac = 3.28−4.00, M = 0.16−0.20, C3F = 0.38−0.59.</p></tp:treatment-sec><tp:treatment-sec sec-type="Distribution"><title>Distribution.</title><p>China (Yunnan).</p></tp:treatment-sec><tp:treatment-sec sec-type="Etymology"><title>Etymology.</title><p>The specific name “<italic>hailini</italic>” is a patronym in honor of the emeritus Professor Hai-lin Wang of the Southwest Forestry University, China.</p></tp:treatment-sec><tp:treatment-sec sec-type="Remarks"><title>Remarks.</title><p>This species resembles the following species, <!--PageBreak--><!--PageBreak--><italic><tp:taxon-name>Colocasiomyia yini</tp:taxon-name></italic> sp. n., in overall outer morphology, but can be distinguished from the latter by 1) C3F &lt; 2/3 (C3F ≥ 2/3 in <italic>yini</italic> sp. n.); 2) lowest, peg-like prensiseta on distal margin of surstylus curved inwards and slightly downwards, especially in distal 1/3, narrowly edged by caudoventral portion of surstylus only along its basal portion (<xref ref-type="fig" rid="F5">Fig. 39</xref>) [in <italic><tp:taxon-name>Colocasiomyia yini</tp:taxon-name></italic> sp. n., lowest peg-like prensiseta strongly curved downwards in distal half, narrowly edged by caudoventral portion of surstylus along its whole length (<xref ref-type="fig" rid="F5">Figs 46</xref>)]; 3) ventral slightly incurved lobe of cercus 1/3–1/4 of cercal height (<xref ref-type="fig" rid="F5">Fig. 38</xref>) [in <italic><tp:taxon-name>Colocasiomyia yini</tp:taxon-name></italic>, ventral lobe of cercus approximately 1/2 of cercal height (<xref ref-type="fig" rid="F5">Fig. 45</xref>)]; 4) distal, narrow part of oviscapt constricted dorsally at basal 1/3 (<xref ref-type="fig" rid="F5">Fig. 43</xref>) [in <italic><tp:taxon-name>Colocasiomyia yini</tp:taxon-name></italic> sp. n., distal, narrow part of oviscapt almost even-edged (<xref ref-type="fig" rid="F5">Fig. 50</xref>)].</p></tp:treatment-sec><tp:treatment-sec><!--Section generated to contain objects referenced in tp:taxon-treatment.--><fig id="F2" position="float" orientation="portrait"><label>Figures 2–22.</label><caption><p>SEM photographs showing leg and oviscapt fine structures in the <italic><tp:taxon-name>Colocasiomyia gigantea</tp:taxon-name></italic> species group. Foreleg tarsomeres I and II (<bold>2–8</bold>), pegs on foreleg tarsomere II (<bold>9–15</bold>) and warts on basal part of lateral lobe or basal membrane of oviscapt (<bold>16–22</bold>) of <italic><tp:taxon-name>Colocasiomyia gigantea</tp:taxon-name></italic> (<bold>2, 9, 16</bold>), <italic><tp:taxon-name>Colocasiomyia scindapsae</tp:taxon-name></italic> (<bold>3, 10, 17</bold>), <italic><tp:taxon-name>Colocasiomyia rhaphidophorae</tp:taxon-name></italic> (<bold>4, 11, 18</bold>), <italic><tp:taxon-name>Colocasiomyia longifilamentata</tp:taxon-name></italic> sp. n. (<bold>5, 12, 19</bold>), <italic><tp:taxon-name>Colocasiomyia longivalva</tp:taxon-name></italic> sp. n. (<bold>6, 13, 20</bold>), <italic><tp:taxon-name>Colocasiomyia hailini</tp:taxon-name></italic> sp. n. (<bold>7, 14, 21</bold>) and <italic><tp:taxon-name>Colocasiomyia yini</tp:taxon-name></italic> sp. n. (<bold>8, 15, 22</bold>). Scale line = 0.1 mm in 2–8, 0.05 mm in <bold>9–15.</bold> Figures <bold>16–22</bold> are in the same magnification, with the width corresponding to 30 µm.</p></caption><graphic xmlns:xlink="http://www.w3.org/1999/xlink" xlink:href="zookeys-406-041-g002.jpg" position="float" orientation="portrait" xlink:type="simple"/></fig><fig id="F5" position="float" orientation="portrait"><label>Figures 37–50.</label><caption><p><italic><tp:taxon-name>Colocasiomyia hailini</tp:taxon-name></italic> Li &amp; Gao, sp. n. (<bold>37–43</bold>) and <italic><tp:taxon-name>Colocasiomyia yini</tp:taxon-name></italic> Li &amp; Gao, sp. n. (<bold>44–50</bold>). Adult males and females (paratypes) from Baihualing, Yunnan, China: <bold>37, 44</bold> Cibarium and clypeus (dorsal view) <bold>38, 45</bold> periphallic organs (posterolateral view) <bold>39, 46</bold> surstylus <bold>40, 47</bold> phallic organs (lateral view) <bold>41, 48</bold> apical part of aedeagus (ventral view) <bold>42, 49</bold> hypandrium and parameres (ventral view) <bold>43, 50</bold> oviscapt (lateral view). Scale lines = 0.1 mm.</p></caption><graphic xmlns:xlink="http://www.w3.org/1999/xlink" xlink:href="zookeys-406-041-g005.jpg" position="float" orientation="portrait" xlink:type="simple"/></fig></tp:treatment-sec></tp:taxon-treatment>
