# Supplementary material for: Taxonomy of the Colocasiomyia gigantea species group (Diptera, Drosophilidae), with descriptions of four new species from Yunnan, China
Source: Zookeys. 2014 Apr 30;(406):41–64. doi: 10.3897/zookeys.406.7176 (PMC4023246; doi:10.3897/zookeys.406.7176)
Supplement: XML Treatment for Colocasiomyia yini [file zookeys.406.7176-treatment4.xml]

<!DOCTYPE tp:taxon-treatment
  PUBLIC "-//TaxonX//DTD Taxonomic Treatment Publishing DTD v0 20100105//EN" "tax-treatment-NSO.dtd">
<tp:taxon-treatment xmlns:tp="http://www.plazi.org/taxpub"><tp:treatment-meta><mixed-citation publication-type="journal"><person-group><name><surname>Li</surname><given-names>Nan-Nan</given-names></name><name><surname>Toda</surname><given-names>Masanori J.</given-names></name><name><surname>Fu</surname><given-names>Zhao</given-names></name><name><surname>Chen</surname><given-names>Ji-Min</given-names></name><name><surname>Li</surname><given-names>Su-Hua</given-names></name><name><surname>Gao</surname><given-names>Jian-Jun</given-names></name></person-group><article-title>Taxonomy of the <italic>Colocasiomyia gigantea</italic> species group (Diptera, Drosophilidae), with descriptions of four new species from Yunnan, China</article-title><source>Zookeys</source><day>30</day><month>4</month><year>2014</year><volume>2014</volume><issue>406</issue><fpage>41</fpage><lpage>64</lpage><pub-id pub-id-type="doi">10.3897/zookeys.406.7176</pub-id></mixed-citation></tp:treatment-meta><tp:nomenclature><tp:taxon-name>
                            <tp:taxon-name-part taxon-name-part-type="genus">Colocasiomyia</tp:taxon-name-part>
                            <tp:taxon-name-part taxon-name-part-type="species">yini</tp:taxon-name-part>
                            <object-id xmlns:xlink="http://www.w3.org/1999/xlink" content-type="zoobank" xlink:type="simple">http://zoobank.org/0A22EA8C-6EF6-48DF-B46C-B946CEE327E9</object-id>
                            <object-id xmlns:xlink="http://www.w3.org/1999/xlink" xlink:type="simple">http://species-id.net/wiki/Colocasiomyia_yini</object-id>
                        </tp:taxon-name><tp:taxon-authority>Li &amp; Gao</tp:taxon-authority><tp:taxon-status xmlns:xlink="http://www.w3.org/1999/xlink" xlink:type="simple">sp. n.</tp:taxon-status><xref ref-type="fig" rid="F2">Figs 8</xref><xref ref-type="fig" rid="F2">, 15</xref><xref ref-type="fig" rid="F2">, 22</xref><xref ref-type="fig" rid="F5">, 44–50</xref></tp:nomenclature><tp:treatment-sec sec-type="Type material"><title>Type material.</title><p>Holotype ♂ (No. 000159): CHINA: Baihualing, Longyang, Baoshan, Yunnan, 1500 m (<named-content xmlns:xlink="http://www.w3.org/1999/xlink" content-type="dwc:verbatimCoordinates" xlink:type="simple">25°17.19'N, 98°47.65'E</named-content>), <italic>ex</italic> <italic><tp:taxon-name>Rhaphidophora decursiva</tp:taxon-name></italic> inflorescence at Stage III, 12.vii.2011, JJ Gao (KIZ).</p><p>Paratypes. Same data as holotype (3♂, 2♀: Nos 000160, 165-167, 178); same but 16.vi.2011 (1♂, 2♀: Nos 000161-163); same but (<named-content xmlns:xlink="http://www.w3.org/1999/xlink" content-type="dwc:verbatimCoordinates" xlink:type="simple">25°17.27'N, 98°48.7'E</named-content>), 29.vi.2006 (1♀: No. 001650), JT Yin; same but 13.vii.2011 (1♀: No. 000164); same but 14.vii.2011 (1♂: No. 000169); same but from laboratory rearing of eggs in infructescences of <italic><tp:taxon-name>Rhaphidophora decursiva</tp:taxon-name></italic> collected on 23–24.ix.2012, JJ Gao, Z Fu and JM Chen (1♀: No. 001185); from laboratory rearing of eggs in infructescences of <italic><tp:taxon-name>Rhaphidophora decursiva</tp:taxon-name></italic> collected from Yixiang, Simao, Pu’er, Yunnan (<named-content xmlns:xlink="http://www.w3.org/1999/xlink" content-type="dwc:verbatimCoordinates" xlink:type="simple">22°41.19'N, 101°7.77'E</named-content>) on 12–13.xii.2012, JJ Gao and Z Fu (1♀: No. 001586) (KIZ, SEHU).</p></tp:treatment-sec><tp:treatment-sec sec-type="Description"><title>Description.</title><p><bold>Adult male.</bold> Head: Supracervical setae 11 per side. Dorsomedial arm of tentorial apodeme 1/3 as long as dorsolateral arm. Eye red, somewhat roundish, with very sparse interfacetal setulae. Frontal vitta mat black. First flagellomere not concave on inner margin. Facial carina trapeziform, medially wider than twice width of first flagellomere, as long as pedicel and first flagellomere combined. Palpus convex on ventrodistal portion. Cibarial posterior sensilla minute, 1 or 2 per side (<xref ref-type="fig" rid="F5">Fig. 44</xref>). Labellum with 11 pseudotracheae per side.</p><p>Thorax: Scutum and scutellum glossy, black; thoracic pleura glossy, blackish brown. Acrostichal setulae in 4 rows.</p><p>Wing: Veins yellow. Halter dark brown except for grayish yellow stalk.</p><p>Legs: Foreleg second tarsomere with 6 pegs (<xref ref-type="fig" rid="F2">Figs 8</xref>, <xref ref-type="fig" rid="F2">15</xref>). Foreleg coxa large, with approximately 10 long setae on underside near attachment to trochanter. Small preapical dorsal setae present only on tibiae of hindlegs.</p><p>Abdomen: Tergites glossy, entirely dark brown; II to VI+VII each bearing setulae and setae in approximately 3 transverse rows; setae of posteriormost row largest. Sternites II–V pale brown; VI blackish brown, and bilobed posteriorly.</p><p>Terminalia (<xref ref-type="fig" rid="F5">Figs 45–49</xref>): Epandrium with 6 setae per side from lateral portion to middorsal, posterior margin, 14 setae per side in ventral portion and 15–16 setae as <!--PageBreak-->thick as upper cercal ones along ventral margin of ventral lobe; apodeme well developed into distally tapering, triangular extension strongly projected anteriad, twice as long as epandrial width, broadly sclerotized along dorsal and ventral margins (<xref ref-type="fig" rid="F5">Fig. 45</xref>); anteroventral portion of epandrium curved inward, apically articulated to lateral arm of hypandrium (<xref ref-type="fig" rid="F5">Fig. 45</xref>). Surstylus basally fused to basal corner of epandrial ventral lobe, dorsally broadly sclerotized, with 1 short, trichoid seta on upper medial portion, and 3 large, peg-like prensisetae on distal margin; lowest prensiseta slightly longer than width of surstylus, strongly curved downwards in distal half, narrowly edged by caudoventral portion of surstylus along its whole portion (<xref ref-type="fig" rid="F5">Figs 45</xref>, <xref ref-type="fig" rid="F5">46</xref>). Cercus oblong, narrower than 1/2 its (dorsoventral) height, pubescent on dorsal 1/2, with approximately 58 setae (including one distinctively longer than others) all over and approximately 26 setulae on caudoventral, inner margin; ventral lobe approximately 1/2 of cercal height (<xref ref-type="fig" rid="F5">Fig. 45</xref>). Membrane between epandrium and cercus pubescent dorsally to laterally. Median piece of 10th sternite rhombic in posterior view, moderately sclerotized; lateral piece somewhat cuneiform, narrowing anteriad, connected to inner, basal corner of epandrial ventral lobe with membranous tissue. Hypandrium long, narrow, plate-like, anteriorly widened, posteriorly T-shaped, with lateral arms fused to membranous aedeagal basal processes (<xref ref-type="fig" rid="F5">Figs 47</xref>, <xref ref-type="fig" rid="F5">49</xref>). Parameres somewhat semilunar in ventral view, basally fused to each other, apically with 6 minute sensilla in small patch (<xref ref-type="fig" rid="F5">Figs 47</xref>, <xref ref-type="fig" rid="F5">49</xref>). Aedeagus nearly entirely separated into a pair of lateral lobes, slightly bent, apically trilobed; median lobe curved ventrad and connected with lateral ones by tendon-like membranous structures (<xref ref-type="fig" rid="F5">Figs 47</xref>, <xref ref-type="fig" rid="F5">48</xref>); apodeme rod-like, arched in lateral view, as long as aedeagus (<xref ref-type="fig" rid="F5">Fig. 47</xref>); aedeagal basal processes membranous, connecting dorsobasal corners of aedeagus and posterolateral expansions of hypandrium.</p><p>Measurements (holotype / range in 5♂ paratypes, in mm): BL = 2.66 / 2.20−2.56 (4♂), ThL = 1.12 / 0.90−1.05, WL = 2.27 / 1.87−2.27, WW =1.03 / 0.85−1.00.</p><p>Indices (holotype / range in 5♂ paratypes): FW/HW = 0.53 / 0.50−0.56, ch/o = 0.54 / 0.47−0.59, prorb = 1.04 / 0.97−1.20, rcorb = 0.42/ 0.48−0.55, orbito = 0.58 / 0.56−0.68, vb = 0.46 / 0.40−0.52, dcl = 0.50 / 0.47−0.50, presctl = 0.34 / 0.24−0.37, sctl = 0.62 / 0.57−0.69 (4♂), sterno = 0.79 / 0.79−1.21 (3♂), mid katepisternal seta indistinguishable from other fine setae, dcp = 0.88 / 0.80−0.90, sctlp = 1.15 / 0.90−1.03, C = 2.35 / 2.04−2.52, 4c = 0.96 / 0.95−1.07, 4v = 1.67 / 1.63−1.92, 5x = 1.02 / 1.06−1.27, ac = 3.75 / 3.00−3.68, M = 0.15 / 0.16−0.18, C3F = 0.77 / 0.69−0.80.</p><p><bold>Female.</bold> Head, thorax, wing and legs as in male.</p><p>Terminalia: Tergite VII mid-dorsally not constricted; VIII pubescent nearly entirely, with 5−6 setae in a transverse row on unpubescent, discolored, posteroventral portion. Oviscapt distal elongation almost smooth on dorsal margin, with 5, 7 and 3 trichoid ovisensilla per side on distal 1/2 of dorsal margin, entire ventral margin and at apex, respectively, of distal elongation (<xref ref-type="fig" rid="F5">Fig. 50</xref>).</p><p>Measurements (range in 5♀ paratypes, in mm): BL = 2.05−2.86 (4♀), ThL = 0.93−1.20, WL = 2.20−2.60, WW = 0.86−1.05.</p><p>Indices (range in 5♀ paratypes): FW/HW = 0.53−0.56, ch/o = 0.43−0.60, prorb = 0.88−1.11, rcorb = 0.28−0.51, orbito = 0.60−0.70, vb = 0.29−0.45, dcl = 0.46−0.52, <!--PageBreak-->presctl = 0.26−0.34, sctl = 0.50−0.65 (4♀), sterno = 0.76−0.83 (4♀), dcp = 0.81−0.84, sctlp = 0.85−1.13, C = 2.20−2.34, 4c = 0.96−1.03, 4v = 1.67−1.92, 5x = 0.91−1.23, ac = 3.12−4.76, M = 0.13−0.18, C3F = 0.65−0.74.</p></tp:treatment-sec><tp:treatment-sec sec-type="Distribution"><title>Distribution.</title><p>China (Yunnan).</p></tp:treatment-sec><tp:treatment-sec sec-type="Etymology"><title>Etymology.</title><p>In honor of Mr Jian-Tao Yin of the Xishuangbanna Tropical Botanical Garden, Chinese Academy of Sciences.</p></tp:treatment-sec><tp:treatment-sec sec-type="Remarks"><title>Remarks.</title><p>Much fewer adults of this species were collected from inflorescences of <italic><tp:taxon-name>Rhaphidophora decursiva</tp:taxon-name></italic> in comparison to <italic><tp:taxon-name>Colocasiomyia hailini</tp:taxon-name></italic> sp. n. and <italic><tp:taxon-name>Colocasiomyia longifilamentata</tp:taxon-name></italic> sp. n. Breeding of this species on <italic><tp:taxon-name>Rhaphidophora decursiva</tp:taxon-name></italic> was confirmed by laboratory rearing of eggs laid on inflorescences of the host plant. See the Remarks for <italic><tp:taxon-name>Colocasiomyia hailini</tp:taxon-name></italic> sp. n. with respect to morphological differences from it.</p></tp:treatment-sec><tp:treatment-sec><!--Section generated to contain objects referenced in tp:taxon-treatment.--><fig id="F2" position="float" orientation="portrait"><label>Figures 2–22.</label><caption><p>SEM photographs showing leg and oviscapt fine structures in the <italic><tp:taxon-name>Colocasiomyia gigantea</tp:taxon-name></italic> species group. Foreleg tarsomeres I and II (<bold>2–8</bold>), pegs on foreleg tarsomere II (<bold>9–15</bold>) and warts on basal part of lateral lobe or basal membrane of oviscapt (<bold>16–22</bold>) of <italic><tp:taxon-name>Colocasiomyia gigantea</tp:taxon-name></italic> (<bold>2, 9, 16</bold>), <italic><tp:taxon-name>Colocasiomyia scindapsae</tp:taxon-name></italic> (<bold>3, 10, 17</bold>), <italic><tp:taxon-name>Colocasiomyia rhaphidophorae</tp:taxon-name></italic> (<bold>4, 11, 18</bold>), <italic><tp:taxon-name>Colocasiomyia longifilamentata</tp:taxon-name></italic> sp. n. (<bold>5, 12, 19</bold>), <italic><tp:taxon-name>Colocasiomyia longivalva</tp:taxon-name></italic> sp. n. (<bold>6, 13, 20</bold>), <italic><tp:taxon-name>Colocasiomyia hailini</tp:taxon-name></italic> sp. n. (<bold>7, 14, 21</bold>) and <italic><tp:taxon-name>Colocasiomyia yini</tp:taxon-name></italic> sp. n. (<bold>8, 15, 22</bold>). Scale line = 0.1 mm in 2–8, 0.05 mm in <bold>9–15.</bold> Figures <bold>16–22</bold> are in the same magnification, with the width corresponding to 30 µm.</p></caption><graphic xmlns:xlink="http://www.w3.org/1999/xlink" xlink:href="zookeys-406-041-g002.jpg" position="float" orientation="portrait" xlink:type="simple"/></fig><fig id="F5" position="float" orientation="portrait"><label>Figures 37–50.</label><caption><p><italic><tp:taxon-name>Colocasiomyia hailini</tp:taxon-name></italic> Li &amp; Gao, sp. n. (<bold>37–43</bold>) and <italic><tp:taxon-name>Colocasiomyia yini</tp:taxon-name></italic> Li &amp; Gao, sp. n. (<bold>44–50</bold>). Adult males and females (paratypes) from Baihualing, Yunnan, China: <bold>37, 44</bold> Cibarium and clypeus (dorsal view) <bold>38, 45</bold> periphallic organs (posterolateral view) <bold>39, 46</bold> surstylus <bold>40, 47</bold> phallic organs (lateral view) <bold>41, 48</bold> apical part of aedeagus (ventral view) <bold>42, 49</bold> hypandrium and parameres (ventral view) <bold>43, 50</bold> oviscapt (lateral view). Scale lines = 0.1 mm.</p></caption><graphic xmlns:xlink="http://www.w3.org/1999/xlink" xlink:href="zookeys-406-041-g005.jpg" position="float" orientation="portrait" xlink:type="simple"/></fig></tp:treatment-sec></tp:taxon-treatment>
